# Supplementary material for: Investigating NFE2L1 activators for targeted protein aggregate clearance: a follow-up study
Source: RSC Med Chem. 2025 Oct 22;16(12):6397–411. doi: 10.1039/d5md00584a (PMC12606464; doi:10.1039/d5md00584a)
Supplement: MD-016-D5MD00584A-s002 [file MD-016-D5MD00584A-s002.xlsx]

## Sheet: Fig. 1B
	Table S3. Statistical data from analysis of log2-transformed values related to Figure 1B.
	HCT116 | WT(DDI2+/+), KO 04 + KO 11 (DDI2-/-) | 3xPSMA4 ARE-luc2P reporter assay
	ANOVA RESULTS
	Two-way RM ANOVA	Matching: Both factors
	Assume sphericity?	No
	Alpha	0.05
	Source of Variation	% of total variation	P value	P value summary	Significant?
	DDI2 knockout	24.67	0.0005	***	Yes
	siRNA treatment	43.72	0.0032	**	Yes
	DDI2 knockout x siRNA treatment	22.83	0.0044	**	Yes
	Biological replicate x DDI2 knockout	0.5492
	Biological replicate x siRNA treatment	2.615
	Biological replicate	0.652
	ANOVA table	SS	DF	MS	F (DFn, DFd)	P value
	DDI2 knockout	2.936	2	1.468	F (2, 4) = 89,84	P=0,0005
	siRNA treatment	5.203	2	2.602	F (2, 4) = 33,44	P=0,0032
	DDI2 knockout x siRNA treatment	2.717	4	0.6793	F (4, 8) = 9,190	P=0,0044
	Biological replicate x DDI2 knockout	0.06537	4	0.01634
	Biological replicate x siRNA treatment	0.3112	4	0.0778
	Biological replicate	0.0776	2	0.0388
	Residual	0.5913	8	0.07392
	MULTIPLE COMPARISONS RESULTS
	Alpha	0.05
	Šídák's multiple comparisons test	Mean diff,	95,00% CI of diff,	Below threshold?	Summary	Adjusted P Value
	DMSO:WT vs. BTZ:WT	-1.529	-2,376 to -0,6815	Yes	**	0.0013
	DMSO:WT vs. RUN-89:WT	-1.7	-2,548 to -0,8533	Yes	***	0.0006
	DMSO:KO 04 vs. BTZ:KO 04	-0.1712	-1,018 to 0,6760	No	ns	0.998
	DMSO:KO 04 vs. RUN-89:KO 04	-0.09237	-0,9395 to 0,7548	No	ns	>0,9999
	DMSO:KO 11 vs. BTZ:KO 11	-0.1696	-1,017 to 0,6776	No	ns	0.9981
	DMSO:KO 11 vs. RUN-89:KO 11	-0.4773	-1,324 to 0,3699	No	ns	0.4826
	BTZ:WT vs. BTZ:KO 04	1.358	0,5104 to 2,205	Yes	**	0.0028
	BTZ:WT vs. BTZ:KO 11	1.359	0,5119 to 2,206	Yes	**	0.0028
	RUN-89:WT vs. RUN-89:KO 04	1.608	0,7609 to 2,455	Yes	***	0.0009
	RUN-89:WT vs. RUN-89:KO 11	1.223	0,3760 to 2,070	Yes	**	0.0057
	Test details	Mean 1	Mean 2	Mean diff,	SE of diff,	N1	N2	q	DF
	DMSO:WT vs. BTZ:WT	0	1.529	-1.529	0.222	3	3	6.887	8
	DMSO:WT vs. RUN-89:WT	0	1.7	-1.7	0.222	3	3	7.66	8
	DMSO:KO 04 vs. BTZ:KO 04	0	0.1712	-0.1712	0.222	3	3	0.7711	8
	DMSO:KO 04 vs. RUN-89:KO 04	0	0.09237	-0.09237	0.222	3	3	0.4161	8
	DMSO:KO 11 vs. BTZ:KO 11	0	0.1696	-0.1696	0.222	3	3	0.7641	8
	DMSO:KO 11 vs. RUN-89:KO 11	0	0.4773	-0.4773	0.222	3	3	2.15	8
	BTZ:WT vs. BTZ:KO 04	1.529	0.1712	1.358	0.222	3	3	6.115	8
	BTZ:WT vs. BTZ:KO 11	1.529	0.1696	1.359	0.222	3	3	6.122	8
	RUN-89:WT vs. RUN-89:KO 04	1.7	0.09237	1.608	0.222	3	3	7.244	8
	RUN-89:WT vs. RUN-89:KO 11	1.7	0.4773	1.223	0.222	3	3	5.51	8

## Sheet: Fig. 1C
	Table S4. Statistical data from analysis of log2-transformed values related to Figure 1C.
	PSMC4
	ANOVA RESULTS
	Two-way RM ANOVA	Matching: Both factors
	Assume sphericity?	No
	Alpha	0.05
	Source of Variation	% of total variation	P value	P value summary	Significant?	Geisser-Greenhouse's epsilon
	Compound treatment	71.98	<0,0001	****	Yes	1
	siRNA treatment	15.79	0.005	**	Yes	0.3452
	Compound treatment x siRNA treatment	9.64	0.0022	**	Yes	0.3676
	Biological replicate x Compound treatment	0.008245
	Biological replicate x siRNA treatment	0.4837
	Biological replicate	1.908
	ANOVA table	SS	DF	MS	F (DFn, DFd)	P value
	Compound treatment	6.798	1	6.798	F (1,000, 2,000) = 17461	P<0,0001
	siRNA treatment	1.491	4	0.3727	F (1,381, 2,762) = 65,28	P=0,0050
	Compound treatment x siRNA treatment	0.9105	4	0.2276	F (1,470, 2,940) = 97,80	P=0,0022
	Biological replicate x Compound treatment	0.0007787	2	0.0003893
	Biological replicate x siRNA treatment	0.04568	8	0.00571
	Biological replicate	0.1802	2	0.09009
	Residual	0.01862	8	0.002327
	Difference between row means
	Mean of DMSO	0.04605
	Mean of RUN89	0.9981
	Difference between means	-0.9521
	SE of difference	0.007205
	95% CI of difference	-0,9831 to -0,9211
	MULTIPLE COMPARISONS RESULTS
	Alpha	0.05
	Tukey's multiple comparisons test	Mean diff,	95,00% CI of diff,	Below threshold?	Summary	Adjusted P Value
	DMSO
	Non transfected vs. Scramble control siRNA	0.1618	-0,3054 to 0,6289	No	ns	0.3232
	Non transfected vs. NFE2L1 siRNA	0.1997	-0,2291 to 0,6284	No	ns	0.2021
	Non transfected vs. NFE2L2 siRNA	0.09506	-0,01368 to 0,2038	No	ns	0.0647
	Non transfected vs. NFE2L1 + L2 siRNA	0.1516	-0,05122 to 0,3544	No	ns	0.0868
	Scramble control siRNA vs. NFE2L1 siRNA	0.03791	-0,5444 to 0,6202	No	ns	0.9793
	Scramble control siRNA vs. NFE2L2 siRNA	-0.06671	-0,4977 to 0,3643	No	ns	0.7659
	Scramble control siRNA vs. NFE2L1 + L2 siRNA	-0.01018	-0,5881 to 0,5677	No	ns	0.9999
	NFE2L1 siRNA vs. NFE2L2 siRNA	-0.1046	-0,6263 to 0,4171	No	ns	0.6274
	NFE2L1 siRNA vs. NFE2L1 + L2 siRNA	-0.04809	-0,3271 to 0,2310	No	ns	0.7116
	NFE2L2 siRNA vs. NFE2L1 + L2 siRNA	0.05653	-0,2549 to 0,3680	No	ns	0.6837
	RUN89
	Non transfected vs. Scramble control siRNA	0.131	-0,4320 to 0,6941	No	ns	0.5403
	Non transfected vs. NFE2L1 siRNA	0.933	0,8770 to 0,9889	Yes	****	<0,0001
	Non transfected vs. NFE2L2 siRNA	0.3455	-0,1659 to 0,8569	No	ns	0.1047
	Non transfected vs. NFE2L1 + L2 siRNA	0.9291	0,6353 to 1,223	Yes	**	0.0053
	Scramble control siRNA vs. NFE2L1 siRNA	0.8019	0,2880 to 1,316	Yes	*	0.021
	Scramble control siRNA vs. NFE2L2 siRNA	0.2145	0,1383 to 0,2906	Yes	**	0.007
	Scramble control siRNA vs. NFE2L1 + L2 siRNA	0.7981	0,4719 to 1,124	Yes	**	0.0092
	NFE2L1 siRNA vs. NFE2L2 siRNA	-0.5874	-1,053 to -0,1218	Yes	*	0.0319
	NFE2L1 siRNA vs. NFE2L1 + L2 siRNA	-0.003825	-0,2417 to 0,2341	No	ns	0.9999
	NFE2L2 siRNA vs. NFE2L1 + L2 siRNA	0.5836	0,2780 to 0,8892	Yes	*	0.0143
	Non transfected
	DMSO vs. RUN89	-1.298	-1,496 to -1,100	Yes	***	0.0005
	Scramble control siRNA
	DMSO vs. RUN89	-1.329	-1,590 to -1,067	Yes	**	0.0015
	NFE2L1 siRNA
	DMSO vs. RUN89	-0.5649	-0,6385 to -0,4913	Yes	***	0.0002
	NFE2L2 siRNA
	DMSO vs. RUN89	-1.048	-1,103 to -0,9924	Yes	****	<0,0001
	NFE2L1 + L2 siRNA
	DMSO vs. RUN89	-0.5206	-0,5785 to -0,4627	Yes	****	<0,0001
	Test details	Mean 1	Mean 2	Mean diff,	SE of diff,	N1	N2	q	DF
	DMSO
	Non transfected vs. Scramble control siRNA	0.1677	0.005903	0.1618	0.06071	3	3	3.768	2
	Non transfected vs. NFE2L1 siRNA	0.1677	-0.032	0.1997	0.05573	3	3	5.067	2
	Non transfected vs. NFE2L2 siRNA	0.1677	0.07261	0.09506	0.01413	3	3	9.512	2
	Non transfected vs. NFE2L1 + L2 siRNA	0.1677	0.01608	0.1516	0.02636	3	3	8.133	2
	Scramble control siRNA vs. NFE2L1 siRNA	0.005903	-0.032	0.03791	0.07569	3	3	0.7083	2
	Scramble control siRNA vs. NFE2L2 siRNA	0.005903	0.07261	-0.06671	0.05602	3	3	1.684	2
	Scramble control siRNA vs. NFE2L1 + L2 siRNA	0.005903	0.01608	-0.01018	0.07511	3	3	0.1917	2
	NFE2L1 siRNA vs. NFE2L2 siRNA	-0.032	0.07261	-0.1046	0.0678	3	3	2.182	2
	NFE2L1 siRNA vs. NFE2L1 + L2 siRNA	-0.032	0.01608	-0.04809	0.03627	3	3	1.875	2
	NFE2L2 siRNA vs. NFE2L1 + L2 siRNA	0.07261	0.01608	0.05653	0.04048	3	3	1.975	2
	RUN89
	Non transfected vs. Scramble control siRNA	1.466	1.335	0.131	0.07318	3	3	2.532	2
	Non transfected vs. NFE2L1 siRNA	1.466	0.5329	0.933	0.007272	3	3	181.4	2
	Non transfected vs. NFE2L2 siRNA	1.466	1.12	0.3455	0.06647	3	3	7.352	2
	Non transfected vs. NFE2L1 + L2 siRNA	1.466	0.5367	0.9291	0.03819	3	3	34.41	2
	Scramble control siRNA vs. NFE2L1 siRNA	1.335	0.5329	0.8019	0.0668	3	3	16.98	2
	Scramble control siRNA vs. NFE2L2 siRNA	1.335	1.12	0.2145	0.009896	3	3	30.65	2
	Scramble control siRNA vs. NFE2L1 + L2 siRNA	1.335	0.5367	0.7981	0.04239	3	3	26.62	2
	NFE2L1 siRNA vs. NFE2L2 siRNA	0.5329	1.12	-0.5874	0.06052	3	3	13.73	2
	NFE2L1 siRNA vs. NFE2L1 + L2 siRNA	0.5329	0.5367	-0.003825	0.03092	3	3	0.175	2
	NFE2L2 siRNA vs. NFE2L1 + L2 siRNA	1.12	0.5367	0.5836	0.03972	3	3	20.78	2
	Non transfected
	DMSO vs. RUN89	0.1677	1.466	-1.298	0.04611	3	3	39.82	2
	Scramble control siRNA
	DMSO vs. RUN89	0.005903	1.335	-1.329	0.06083	3	3	30.9	2
	NFE2L1 siRNA
	DMSO vs. RUN89	-0.032	0.5329	-0.5649	0.01712	3	3	46.67	2
	NFE2L2 siRNA
	DMSO vs. RUN89	0.07261	1.12	-1.048	0.01286	3	3	115.2	2
	NFE2L1 + L2 siRNA
	DMSO vs. RUN89	0.01608	0.5367	-0.5206	0.01347	3	3	54.65	2

## Sheet: Fig. 2A
	Table S5. Statistical data related to Figure 2A.
	PSMC4
	Geometric mean + CI
		Control			Treatment
		Geometric mean	CI Upper Limit	CI Lower Limit	Geometric mean	CI Upper Limit	CI Lower Limit
	RUN-81	1	1	1	4.76175	105.788	0.214336
	RUN-89				2.20501	119.004	0.0408565
	RUN-94				1.37429	19.585	0.0964354
	Ratio paired t tests corrected by Holm-Šídák method (α = 5)
		P value	Mean of log (Treatment)	Mean of log (Control)	Geometric mean of ratios	SEM of log (ratios)	t ratio	df	Adjusted P Value
	RUN-81	0.162733	0.6778	0	4.762	0.313	2.165	2	0.413062
	RUN-89	0.483501	0.3434	0	2.205	0.4026	0.853	2	0.733228
	RUN-94	0.657883	0.1381	0	1.374	0.2682	0.5149	2	0.733228
	PSMD12
	Geometric mean + CI
		Control			Treatment
		Geometric mean	CI Upper Limit	CI Lower Limit	Geometric mean	CI Upper Limit	CI Lower Limit
	RUN-81	1	1	1	3.36743	20.0201	0.56641
	RUN-89				5.14411	36.3804	0.727368
	RUN-94				4.22206	29.3882	0.606561
	Ratio paired t tests corrected by Holm-Šídák method (α = 5)
		P value	Mean of log (Treatment)	Mean of log (Control)	Geometric mean of ratios	SEM of log (ratios)	t ratio	df	Adjusted P Value
	RUN-81	0.099381	0.5273	0	3.367	0.1799	2.931	2	0.193451
	RUN-89	0.069156	0.7113	0	5.144	0.1974	3.602	2	0.193451
	RUN-94	0.085622	0.6255	0	4.222	0.1958	3.194	2	0.193451
	SQSTM1
	Geometric mean + CI
		Control			Treatment
		Geometric mean	CI Upper Limit	CI Lower Limit	Geometric mean	CI Upper Limit	CI Lower Limit
	RUN-81	1	1	1	4.15416	6.78581	2.5431
	RUN-89				5.21776	8.21934	3.31231
	RUN-94				6.09795	9.88728	3.7609
	Ratio paired t tests corrected by Holm-Šídák method (α = 5)
		P value	Mean of log (Treatment)	Mean of log (Control)	Geometric mean of ratios	SEM of log (ratios)	t ratio	df	Adjusted P Value
	RUN-81	0.006353	0.6185	0	4.154	0.04953	12.49	2	0.011469
	RUN-89	0.004062	0.7175	0	5.218	0.04587	15.64	2	0.011469
	RUN-94	0.003838	0.7852	0	6.098	0.04878	16.1	2	0.011469
	NQO1
	Geometric mean + CI
		Control			Treatment
		Geometric mean	CI Upper Limit	CI Lower Limit	Geometric mean	CI Upper Limit	CI Lower Limit
	RUN-81	1	1	1	2.23412	4.58193	1.08935
	RUN-89				2.72783	10.4822	0.709877
	RUN-94				2.84618	8.23927	0.983187
	Ratio paired t tests corrected by Holm-Šídák method (α = 5)
		P value	Mean of log (Treatment)	Mean of log (Control)	Geometric mean of ratios	SEM of log (ratios)	t ratio	df	Adjusted P Value
	RUN-81	0.040524	0.3491	0	2.234	0.0725	4.815	2	0.116713
	RUN-89	0.084995	0.4358	0	2.728	0.1359	3.207	2	0.116713
	RUN-94	0.05151	0.4543	0	2.846	0.1073	4.234	2	0.116713
	HSPA1A
	Geometric mean + CI
		Control			Treatment
		Geometric mean	CI Upper Limit	CI Lower Limit	Geometric mean	CI Upper Limit	CI Lower Limit
	RUN-81	1	1	1	8.57441	13.0612	5.62894
	RUN-89				8.85243	60.9048	1.28669
	RUN-94				8.19628	29.3362	2.28997
	Ratio paired t tests corrected by Holm-Šídák method (α = 5)
		P value	Mean of log (Treatment)	Mean of log (Control)	Geometric mean of ratios	SEM of log (ratios)	t ratio	df	Adjusted P Value
	RUN-81	0.002066	0.9332	0	8.574	0.04248	21.97	2	0.006184
	RUN-89	0.039748	0.9471	0	8.852	0.1947	4.865	2	0.039748
	RUN-94	0.019275	0.9136	0	8.196	0.1287	7.098	2	0.038178
	DNAJA1
	Geometric mean + CI
		Control			Treatment
		Geometric mean	CI Upper Limit	CI Lower Limit	Geometric mean	CI Upper Limit	CI Lower Limit
	RUN-81	1	1	1	3.67983	4.76484	2.84189
	RUN-89				7.59577	13.056	4.41911
	RUN-94				6.57328	8.35464	5.17173
	Ratio paired t tests corrected by Holm-Šídák method (α = 5)
		P value	Mean of log (Treatment)	Mean of log (Control)	Geometric mean of ratios	SEM of log (ratios)	t ratio	df	Adjusted P Value
	RUN-81	0.002118	0.5658	0	3.68	0.02608	21.69	2	0.004231
	RUN-89	0.003833	0.8806	0	7.596	0.05467	16.11	2	0.004231
	RUN-94	0.000875	0.8178	0	6.573	0.02421	33.79	2	0.002622

## Sheet: Fig. 2B
	Table S6. Statistical data related to Figure 2B.
	NFE2L1
	Geometric mean + CI
		Control			Treatment
		Geometric mean	CI Upper Limit	CI Lower Limit	Geometric mean	CI Upper Limit	CI Lower Limit
	RUN-81	1	1	1	6.78289	36.4198	1.26325
	RUN-89				13.4086	52.8218	3.40372
	RUN-94				14.3668	108.241	1.9069
	Ratio paired t tests corrected by Holm-Šídák method (α = 5)
		P value	Mean of log (Treatment)	Mean of log (Control)	Geometric mean of ratios	SEM of log (ratios)	t ratio	df	Adjusted P Value
	RUN-81	0.039202	0.8314	0	6.783	0.1696	4.901	2	0.058413
	RUN-89	0.014735	1.127	0	13.41	0.1384	8.147	2	0.043558
	RUN-94	0.029646	1.157	0	14.37	0.2038	5.678	2	0.058413
	SQSTM1
	Geometric mean + CI
		Control			Treatment
		Geometric mean	CI Upper Limit	CI Lower Limit	Geometric mean	CI Upper Limit	CI Lower Limit
	RUN-81	1	1	1	3.55028	7.10601	1.77377
	RUN-89				4.74453	11.3454	1.98411
	RUN-94				5.54705	12.5682	2.44823
	Ratio paired t tests corrected by Holm-Šídák method (α = 5)
		P value	Mean of log (Treatment)	Mean of log (Control)	Geometric mean of ratios	SEM of log (ratios)	t ratio	df	Adjusted P Value
	RUN-81	0.010146	0.5503	0	3.55	0.0947	5.811	3	0.020504
	RUN-89	0.010795	0.6762	0	4.745	0.119	5.684	3	0.020504
	RUN-94	0.006882	0.7441	0	5.547	0.1116	6.666	3	0.020504
	NQO1
	Geometric mean + CI
		Control			Treatment
		Geometric mean	CI Upper Limit	CI Lower Limit	Geometric mean	CI Upper Limit	CI Lower Limit
	RUN-81	1	1	1	3.11769	14.1829	0.685332
	RUN-89				3.30603	8.02266	1.36237
	RUN-94				4.15574	7.13705	2.41979
	Ratio paired t tests corrected by Holm-Šídák method (α = 5)
		P value	Mean of log (Treatment)	Mean of log (Control)	Geometric mean of ratios	SEM of log (ratios)	t ratio	df	Adjusted P Value
	RUN-81	0.096856	0.4938	0	3.118	0.2067	2.389	3	0.096856
	RUN-89	0.023248	0.5193	0	3.306	0.121	4.293	3	0.045956
	RUN-94	0.003561	0.6186	0	4.156	0.0738	8.383	3	0.010644
	HSPA1A
	Geometric mean + CI
		Control			Treatment
		Geometric mean	CI Upper Limit	CI Lower Limit	Geometric mean	CI Upper Limit	CI Lower Limit
	RUN-81	1	1	1	3.48931	5.02634	2.4223
	RUN-89				4.38408	7.28476	2.6384
	RUN-94				3.11534	4.27893	2.26817
	Ratio paired t tests corrected by Holm-Šídák method (α = 5)
		P value	Mean of log (Treatment)	Mean of log (Control)	Geometric mean of ratios	SEM of log (ratios)	t ratio	df	Adjusted P Value
	RUN-81	0.001654	0.5427	0	3.489	0.04981	10.9	3	0.004344
	RUN-89	0.002663	0.6419	0	4.384	0.0693	9.263	3	0.004344
	RUN-94	0.00145	0.4935	0	3.115	0.04331	11.39	3	0.004344
	LC3-total
	Geometric mean + CI
		Control			Treatment
		Geometric mean	CI Upper Limit	CI Lower Limit	Geometric mean	CI Upper Limit	CI Lower Limit
	RUN-81	1	1	1	1.8759	3.05697	1.15114
	RUN-89				2.1621	2.9534	1.58281
	RUN-94				2.13913	3.93873	1.16177
	Ratio paired t tests corrected by Holm-Šídák method (α = 5)
		P value	Mean of log (Treatment)	Mean of log (Control)	Geometric mean of ratios	SEM of log (ratios)	t ratio	df	Adjusted P Value
	RUN-81	0.026255	0.2732	0	1.876	0.06664	4.1	3	0.05182
	RUN-89	0.004277	0.3349	0	2.162	0.04256	7.868	3	0.012777
	RUN-94	0.028676	0.3302	0	2.139	0.08331	3.964	3	0.05182
	LC3-I
	Geometric mean + CI
		Control			Treatment
		Geometric mean	CI Upper Limit	CI Lower Limit	Geometric mean	CI Upper Limit	CI Lower Limit
	RUN-81	0.24	0.47	0.13	0.289234	0.380311	0.219968
	RUN-89				0.255333	0.666319	0.0978437
	RUN-94				0.379128	1.24996	0.114994
	Ratio paired t tests corrected by Holm-Šídák method (α = 5)
		P value	Mean of log (Treatment)	Mean of log (Control)	Geometric mean of ratios	SEM of log (ratios)	t ratio	df	Adjusted P Value
	RUN-81	0.52156	-0.6132	-0.5388	0.8425	0.1028	0.7237	3	0.771095
	RUN-89	0.875408	-0.6132	-0.5929	0.9544	0.1189	0.1706	3	0.875408
	RUN-94	0.271352	-0.6132	-0.4212	0.6428	0.1427	1.345	3	0.61314
	LC3-II
	Geometric mean + CI
		Control			Treatment
		Geometric mean	CI Upper Limit	CI Lower Limit	Geometric mean	CI Upper Limit	CI Lower Limit
	RUN-81	0.73	0.94	0.58	1.57329	2.73865	0.903821
	RUN-89				1.87592	2.66151	1.32221
	RUN-94				1.72456	2.99211	0.993981
	Ratio paired t tests corrected by Holm-Šídák method (α = 5)
		P value	Mean of log (Treatment)	Mean of log (Control)	Geometric mean of ratios	SEM of log (ratios)	t ratio	df	Adjusted P Value
	RUN-81	0.009897	0.1968	-0.1345	2.144	0.05651	5.862	3	0.019696
	RUN-89	0.001918	0.2732	-0.1345	2.557	0.03935	10.36	3	0.005744
	RUN-94	0.034344	0.2367	-0.1345	2.35	0.1004	3.697	3	0.034344

## Sheet: Fig. 3A
	Table S7. Statistical data related to Figure 3A
	HEK293
	Geometric mean + CI
		Control			Treatment
		Geometric mean	CI Upper Limit	CI Lower Limit	Geometric mean	CI Upper Limit	CI Lower Limit
	RUN-81	1	1	1	1.21094	1.7213	0.851904
	RUN-89				1.3552	1.4938	1.22945
	RUN-94				1.20967	1.42912	1.02391
	Ratio paired t tests corrected by Holm-Šídák method (α = 5)
		P value	Mean of log (Treatment)	Mean of log (Control)	Geometric mean of ratios	SEM of log (ratios)	t ratio	df	Adjusted P Value
	RUN-81	0.143996	0.08312	0	1.211	0.0355	2.342	2	0.143996
	RUN-89	0.005499	0.132	0	1.355	0.009829	13.43	2	0.016407
	RUN-94	0.039028	0.08267	0	1.21	0.01683	4.912	2	0.076533

## Sheet: Fig. 3B
	Table S8. Statistical data related to Figure 3B.
	HCT116 | WT(DDI2+/+), KO 04 + KO 11 (DDI2-/-) | EGFP-HttQ23 or Q79
	ANOVA RESULTS
	Two-way RM ANOVA	Matching: Both factors
	Assume sphericity?	Yes
	Alpha	0.05
	Source of Variation	% of total variation	P value	P value summary	Significant?
	Treatment	9.499	0.0007	***	Yes
	DDI2 knockout	59.61	<0,0001	****	Yes
	Treatment x DDI2 knockout	22.78	<0,0001	****	Yes
	Biological replicate x Treatment	0.9411
	Biological replicate x DDI2 knockout	0.7587
	Biological replicate	4.063
	ANOVA table	SS	DF	MS	F (DFn, DFd)	P value
	Treatment	1240	2	620.1	F (2, 6) = 30,28	P=0,0007
	DDI2 knockout	7782	2	3891	F (2, 6) = 235,7	P<0,0001
	Treatment x DDI2 knockout	2974	4	743.4	F (4, 12) = 29,05	P<0,0001
	Biological replicate x Treatment	122.9	6	20.48
	Biological replicate x DDI2 knockout	99.05	6	16.51
	Biological replicate	530.4	3	176.8
	Residual	307.1	12	25.59
	MULTIPLE COMPARISONS RESULTS
	Alpha	0.05
	Tukey's multiple comparisons test	Mean diff,	95,00% CI of diff,	Below threshold?	Summary	Adjusted P Value
	EGFP-HttQ74 + RUN-89 [1 μM]:WT vs. EGFP-HttQ74:WT	11.95	0,7161 to 23,19	Yes	*	0.0347
	EGFP-HttQ74 + RUN-89 [3 μM]:WT vs. EGFP-HttQ74:WT	19.25	8,013 to 30,49	Yes	***	0.001
	EGFP-HttQ74 + RUN-89 [1 μM]:KO 04 vs. EGFP-HttQ74:KO 04	-5.008	-16,25 to 6,229	No	ns	0.7108
	EGFP-HttQ74 + RUN-89 [3 μM]:KO 04 vs. EGFP-HttQ74:KO 04	-29.96	-41,19 to -18,72	Yes	****	<0,0001
	EGFP-HttQ74 + RUN-89 [1 μM]:KO 11 vs. EGFP-HttQ74:KO 11	-1.436	-12,67 to 9,801	No	ns	0.9992
	EGFP-HttQ74 + RUN-89 [3 μM]:KO 11 vs. EGFP-HttQ74:KO 11	-23.59	-34,82 to -12,35	Yes	***	0.0002
	Test details	Mean 1	Mean 2	Mean diff,	SE of diff,	N1	N2	t	DF
	EGFP-HttQ74 + RUN-89 [1 μM]:WT vs. EGFP-HttQ74:WT	72.36	60.41	11.95	3.577	4	4	3.341	12
	EGFP-HttQ74 + RUN-89 [3 μM]:WT vs. EGFP-HttQ74:WT	79.66	60.41	19.25	3.577	4	4	5.381	12
	EGFP-HttQ74 + RUN-89 [1 μM]:KO 04 vs. EGFP-HttQ74:KO 04	41.44	46.45	-5.008	3.577	4	4	1.4	12
	EGFP-HttQ74 + RUN-89 [3 μM]:KO 04 vs. EGFP-HttQ74:KO 04	16.49	46.45	-29.96	3.577	4	4	8.374	12
	EGFP-HttQ74 + RUN-89 [1 μM]:KO 11 vs. EGFP-HttQ74:KO 11	59.5	60.94	-1.436	3.577	4	4	0.4013	12
	EGFP-HttQ74 + RUN-89 [3 μM]:KO 11 vs. EGFP-HttQ74:KO 11	37.35	60.94	-23.59	3.577	4	4	6.593	12

## Sheet: Fig. 4
	Table S9. Statistical data related to Figure 4.
		Number of aggregates per cell	Total inclusion volume of aggregates per cell	Ratio of cells with aggregates
	Two-tailed unpaired t test
	P value	<0,0001	<0,0001	<0,0001
	P value summary	****	****	****
	Significantly different (P < 0.05)?	Yes	Yes	Yes
	One- or two-tailed P value?	Two-tailed	Two-tailed	Two-tailed
	t, df	t=27,29, df=4	t=19,87, df=4	t=16,85, df=4
	How large is the effect?
	Mean of column A	1.744	1809	2540
	Mean of column B	4.545	209.7	684.7
	Difference between means (B - A) ± SEM	2,801 ± 0,1026	-1599 ± 80,49	-1855 ± 110,1
	95% confidence interval	2,516 to 3,086	-1823 to -1376	-2161 to -1550
	R squared (eta squared)	0.9947	0.99	0.9861
	F test to compare variances
	F, DFn, Dfd	4,242, 2, 2	36,71, 2, 2	4,994, 2, 2
	P value	0.3815	0.053	0.3337
	P value summary	ns	ns	ns
	Significantly different (P < 0.05)?	No	No	No

## Sheet: Fig. 5A
	Table S10. Statistical data related to Figure 5A.
		Q35-YFP intensity [fold change to DMSO median]		Q35-YFP foci surface [voxels]
	Descriptive statistics
		DMSO	RUN-89	DMSO	RUN-89
	Minimum	0.04519	0.05811	8	8
	25% Percentile	0.5097	0.2568	15	12
	Median	1	0.5143	20	17
	75% Percentile	1.853	1.132	27	25.25
	Maximum	13.98	10.68	226	147
	Kolmogorov-Smirnov test
	P value	<0,0001		<0,0001
	Exact or approximate P value?	Approximate		Approximate
	P value summary	****		****
	Significantly different (P < 0.05)?	Yes		Yes
	Kolmogorov-Smirnov D	0.25		0.1704

## Sheet: Fig. 5C
	Table S11. Statistical data related to Figure 5C.
	Juglon
	Data Summary
		without stressor	juglon + DMSO	juglon + RUN-89
	# censored subjects	134	1	1
	# deaths/events	5	315	305
	Median survival	Undefined	4	5
	Lower 95% CI		3	4
	Upper 95% CI		5	5
	# at risk
	Hours	without stressor	juglon + DMSO	juglon + RUN-89
	0	139	316	306
	1	139	316	306
	2		294	289
	3		226	235
	4	138	172	190
	5	137	155	164
	6	136	114	124
	7		99	105
	8		61	82
	9		20	37
	10		11	13
	11		6	7
	12	135	3	1
	Gehan-Breslow-Wilcoxon test
	Chi square	3.929
	df	1
	P value	0.0475
	P value summary	*
	Are the survival curves sig different?	Yes
	Median survival
	juglon + DMSO	4
	juglon + RUN-89	5
	Ratio (and its reciprocal)	0.8	1.25
	95% CI of ratio	0,6835 to 0,9364	1,068 to 1,463
	Hazard Ratio (Mantel-Haenszel)	B/C	C/B
	Ratio (and its reciprocal)	1.206	0.8295
	95% CI of ratio	0,9997 to 1,454	0,6879 to 1,000
	Hazard Ratio (logrank)	B/C	C/B
	Ratio (and its reciprocal)	1.141	0.8761
	95% CI of ratio	0,9750 to 1,336	0,7483 to 1,026
	Paraquat
	Data Summary
		without stressor	paraquat + DMSO	paraquat + RUN-89
	# censored subjects	134	3	1
	# deaths/events	5	262	273
	Median survival	Undefined	5	7
	Lower 95% CI		5	6
	Upper 95% CI		6	8
	# at risk
	Hours	without stressor	paraquat + DMSO	paraquat + RUN-89
	0	139	265	274
	1	139	265	274
	2		251	263
	3		225	241
	4	138	196	216
	5	137	170	209
	6	136	128	167
	7		114	148
	8		89	130
	9		62	109
	10		33	84
	11		18	44
	12	135	8	11
	Logrank (Mantel-Cox) test
	Chi square	17.01
	df	1
	P value	<0,0001
	P value summary	****
	Are the survival curves sig different?	Yes
	Median survival
	paraquat + DMSO	5
	paraquat + RUN-89	7
	Ratio (and its reciprocal)	0.7143	1.4
	95% CI of ratio	0,6029 to 0,8462	1,182 to 1,659
	Hazard Ratio (Mantel-Haenszel)	B/C	C/B
	Ratio (and its reciprocal)	1.524	0.6563
	95% CI of ratio	1,247 to 1,861	0,5372 to 0,8017
	Hazard Ratio (logrank)	B/C	C/B
	Ratio (and its reciprocal)	1.357	0.7368
	95% CI of ratio	1,143 to 1,612	0,6204 to 0,8751

## Sheet: Fig. S1
	Table S12.Statistical data related to Figure S1
		RUN-81	RUN-89	RUN-94
	[Agonist] vs. Response - Variable slope (four parameters) with weighting 1/Y^2
	Best-fit values
	Bottom	0.9452	1.077	1.133
	Hillslope	2.703	7.137	55.77
	Top	19.66	7.195	10.37
	EC50	10.4	3.101	3.793
	logEC50	1.017	0.4914	0.579
	Span	18.71	6.118	9.239
	95% CI
	Bottom	0,7274 to 1,415	0,9316 to 1,347	1,009 to 1,663
	Hillslope	1,605 to 7,790	3,950 to +infinity	??? to +infinity
	Top	??? to +infinity	6,630 to 10,99	9,295 to ???
	EC50	4,685 to +infinity	-infinity to 3,789	???
	logEC50	0,6707 to +infinity	-infinity to 0,5785	???
	Goodness of Fit
	R2	0.6008	0.8263	0.712
	Bell-shaped, X is concentration with weighting 1/Y^2
	Best-fit values
	Plateau1		1.124	-2.174
	Dip		19.12	8.602
	Plateau2		5.392	11.95
	EC50_1		4.889	3.803
	nH1		-4.123	Unstable
	EC50_2		6.813	7.634
	nH2		-7.321	18.05
	95% CI
	Plateau1		??? to 1,483	??? to +infinity
	Dip		???	???
	Plateau2		4,434 to +infinity	-infinity to +infinity
	EC50_1		2,954 to +infinity	-7276426435157 to +infinity
	nH1		-4,212 to ???	(Very wide)
	EC50_2		-12889 to +infinity	-infinity to +infinity
	nH2		-15,59 to ???	-infinity to +infinity
	Goodness of Fit
	R2		0.8568	0.7187

[truncated: 8 more sheets: Fig. S2, Fig. S3, Fig. S5, Fig. S6, Fig. S7, Fig. S8, Fig. S9, Fig. S10]
